# Supplementary material for: Influence of southern pine beetle on fungal communities of wood and bark decomposition of coarse woody debris in the New Jersey pine barrens
Source: For Res (Fayettev). 2021 Oct 25;1:17. doi: 10.48130/FR-2021-0017 (PMC11524313; doi:10.48130/FR-2021-0017)
Supplement: Supplementary file 1 — Supplementary data to this article can be found online. [file FR-2021-0017-S1.zip]

Archive with 2 entries (2 files):
- 10.48130_FR-2021-0017-Suppl-TableS2.docx
- 10.48130_FR-2021-0017-Suppl-TableS1.docx
